# Supplementary material for: Nutritional status impacts dengue virus infection in mice
Source: BMC Biol. 2020 Aug 27;18:106. doi: 10.1186/s12915-020-00828-x (PMC7453574; doi:10.1186/s12915-020-00828-x)
Supplement: Supplementary file 6 — Additional file 6: Table S2. Comparison of cytokine levels between healthy weight and obese mice pre- and post-dengue virus infection. [file 12915_2020_828_MOESM6_ESM.xlsx]

## Sheet: Supp. Table 2 (final)
				Supplementary Table 2. Comparison of cytokine levels between healthy weight and obese mice pre- and post-dengue virus infection.
					Pre-Infection						Post-Infection
					Healthy Weight		Obese		unpaired t-test		Healthy Weight		Obese		unpaired t-test
				Cytokine	Mean (pg/mL)	Standard Deviation (pg/mL)	Mean (pg/mL)	Standard Deviation (pg/mL)	RAW_P*	fdr_p**	Mean (pg/mL)	Standard Deviation (pg/mL)	Mean (pg/mL)	Standard Deviation (pg/mL)	RAW_P*	fdr_p**
				BAFF	1632.52	1966.91	869.73	170.448	0.412776	0.737409	1790.47	710.809	1861.47	175.596	0.774875	0.939109
				CCL2	128.736	211.969	24.573	10.3242	0.304346	0.737409	42.8891	14.1275	42.716	19.1474	0.982857	0.982857
				CCL3	5.10544	5.07494	2.37312	1.26808	0.276443	0.737409	3.03114	1.71446	4.44974	3.88664	0.331332	0.819612
				CCL4	31.9522	21.2491	11.662	1.12557	0.0655712	0.737409	22.5381	16.6417	24.0296	19.2999	0.862831	0.959766
				CCL5	34.8464	18.2769	27.6454	5.53492	0.423618	0.737409	39.0343	9.31792	41.8117	10.9174	0.569665	0.879812
				CCL11	161.561	112.657	114.959	20.7657	0.38959	0.737409	133.407	19.4561	153.434	14.964	0.026284	0.367077
				CCL17	21.0252	3.22221	19.7726	5.07568	0.653724	0.830406	37.3284	9.38031	34.5376	5.84097	0.45965	0.879812
				CCL19	7.16918	5.56722	8.18548	4.93808	0.767874	0.87331	8.39673	6.39241	3.34651	2.70444	0.0442985	0.367077
				Chitinase-3-like 1	7221.09	2844.8	5656.51	505.879	0.260527	0.737409	8645.06	1566.33	8837.96	856.899	0.761613	0.939109
				CXCL1	55.2476	26.9279	64.8228	32.2845	0.624296	0.830406	42.5307	19.9074	56.1	29.539	0.269931	0.727596
				CXCL2	4.85164	3.97817	9.51604	6.34661	0.201269	0.737409	2.72486	2.53131	7.51744	12.5685	0.278654	0.727596
				CXCL10	53.4542	72.447	21.3996	6.80799	0.353463	0.737409	16.9545	8.60624	16.5846	6.40779	0.918925	0.959766
				EGF	3.02352	1.66411	1.61832	0.492474	0.107799	0.737409	4.09711	3.70075	2.1467	0.732812	0.14046	0.600148
				FGF-basic	65.084	18.7726	40.2172	22.5795	0.0948977	0.737409	75.6186	17.9267	59.3059	15.4332	0.0551179	0.367077
				Flt-3 ligand	321.283	350.34	172.71	39.7708	0.373656	0.737409	188.71	21.8252	157.274	16.0347	0.00307654	0.144597
				G-CSF	39.7992	46.3247	26.8976	10.3564	0.560205	0.822801	41.7304	24.6887	49.2679	23.6149	0.517473	0.879812
				GDF-15	36.363	15.1376	56.0874	23.2312	0.150355	0.737409	32.752	4.81914	42.9526	22.7338	0.206444	0.649284
				GM-CSF	2.26724	0.122703	2.31945	0.0989918	0.48016	0.79146	2.36953	0.144904	2.36522	0.109025	0.944069	0.964592
				IFN-gamma	5.46262	7.9174	2.13797	0.474485	0.376043	0.737409	2.89214	0.922764	2.17688	0.465102	0.0543176	0.367077
				IL-1 alpha	35.6258	6.74059	36.2329	3.13861	0.85968	0.918294	54.8476	45.8849	32.8686	12.847	0.185424	0.649284
				IL-1 beta	14.0175	7.66216	10.1921	2.66385	0.322481	0.737409	25.6692	16.991	22.4857	15.158	0.680473	0.939109
				IL-1ra	111.295	78.6284	51.9842	30.5851	0.154604	0.737409	164.459	160.898	111.411	43.2403	0.353685	0.83116
				IL-2	14.131	3.3169	13.1376	3.89755	0.675735	0.833905	17.3521	5.11639	17.7793	7.86534	0.893058	0.959766
				IL-3	1.0071	0.217083	1.0372	0.23119	0.837234	0.915117	1.18872	0.137425	0.977478	0.278475	0.058131	0.367077
				IL-4	15.5874	7.87569	21.184	15.3247	0.488347	0.79146	16.0804	9.60345	8.2284	4.69234	0.0425261	0.367077
				IL-5	2.17304	1.468	4.15232	2.32223	0.145855	0.737409	1.42033	1.22338	2.99788	3.35974	0.207218	0.649284
				IL-6	4.68186	4.59996	3.49314	2.58462	0.628001	0.830406	7.93742	4.82955	4.90492	5.59306	0.253076	0.727596
				IL-7	186.978	47.0583	240.784	94.5941	0.28775	0.737409	187.663	28.7819	182.989	33.3758	0.754455	0.939109
				IL-9	8.18276	2.24022	8.32934	5.62834	0.958177	0.958177	10.4942	5.71223	8.91719	5.77677	0.580302	0.879812
				IL-10	26.0688	26.8548	14.7668	4.86084	0.381525	0.737409	19.3011	16.3675	17.1285	15.0706	0.773328	0.939109
				IL-12 p70	8.15176	7.19828	7.16164	1.56783	0.771439	0.87331	10.864	3.11005	8.76	9.10576	0.521158	0.879812
				IL-13	18.3501	10.2465	26.7126	18.9272	0.410256	0.737409	17.274	15.3473	7.75787	2.82369	0.0860289	0.449262
				IL-15	94.042	46.7637	125.7	103.794	0.55136	0.822801	73.6272	47.6118	70.6546	46.9047	0.895515	0.959766
				IL-16	282.972	42.7108	277.298	131.683	0.929233	0.958177	267.083	102.752	239.84	54.4399	0.492247	0.879812
				IL-17A	7.8432	2.55537	9.12324	6.48102	0.691964	0.833905	11.7892	8.12364	9.65526	4.74123	0.505839	0.879812
				IL-20	59.645	43.8581	36.4886	5.54027	0.27518	0.737409	59.5592	40.8915	55.1054	22.9123	0.779261	0.939109
				IL-21	15.0336	8.81208	33.1476	27.6394	0.200178	0.737409	6.72506	4.76136	8.28109	6.15993	0.557181	0.879812
				IL-22	268.622	72.3216	281.026	63.4166	0.780405	0.87331	355.548	86.3547	287.729	113.467	0.172845	0.649284
				IL-27	87.2832	55.363	71.5626	14.4685	0.556073	0.822801	61.4169	17.7008	64.7813	12.2019	0.645061	0.939109
				IL-31	65.1668	53.5223	61.5556	104.343	0.946793	0.958177	35.5381	53.3793	23.0236	24.7157	0.532346	0.879812
				LDL R	55223.4	23780.3	71081	18208.1	0.270431	0.737409	63587.1	26873.7	75204.8	32869.5	0.423766	0.879812
				LIF	15.0872	9.54294	29.336	31.2711	0.358346	0.737409	14.7556	6.49153	14.286	10.733	0.911974	0.959766
				LIX	1880.96	202.295	1743.44	155.822	0.262912	0.737409	2221.3	444.932	2285.5	147.56	0.686619	0.939109
				TIMP-1	742.528	368.297	563.446	163.403	0.349402	0.737409	868.124	316.153	779.967	196.138	0.487412	0.879812
				TNF-alpha	4.75983	4.21936	3.80401	0.554713	0.629042	0.830406	3.87759	2.27732	3.63969	3.04424	0.853451	0.959766
				VEGF	4.5004	2.37918	5.293	2.75155	0.639165	0.830406	4.09977	1.33593	3.06564	1.36067	0.123278	0.579407
				IFN-alpha	210.693	169.164	136.909	55.8437	0.381462	0.737409	282.064	125.629	186.182	69.6525	0.0624812	0.367077
				*RAW_P indicates the p-value from an unpaired t-test comparing pre-infection and post-infection values. **fdr_p indicates p-values adjusted for multiple testing using the Benjamini-Hochberg false discovery rate method. Values presented are from 5-9 mice from two independent replicates.
