# Supplementary material for: Nutritional status impacts dengue virus infection in mice
Source: BMC Biol. 2020 Aug 27;18:106. doi: 10.1186/s12915-020-00828-x (PMC7453574; doi:10.1186/s12915-020-00828-x)
Supplement: Supplementary file 8 — Additional file 8: Supplementary Table 1. Composition of diets used in feeding experiments. [file 12915_2020_828_MOESM8_ESM.xlsx]

## Sheet: Sheet1
Name	45%kcal Fat Diet	5% protein diet	Control Diet
Code	TD.08811	TD.180635	TD.180634
	g/Kg
Casein	195	57	195
L-cysteine	3	0.85	3
Sucrose	340	107.7	107.7
Corn Starch	56.86	557.94	418.99
Maltodextrin	60	120	120
Anhydrous Milkfat	210	N/A	N/A
Soybean Oil	20	60	60
Cellulose	50	50	50
Mineral Mix, AIN-93G-MX (94046)	43	13.4	13.4
Vitamin Mix, AIN-93-VX (94047)	19	15	15
Choline Bitartrate	3	2.5	2.5
TBHQ, antioxidant	0.04	0.01	0.01
Calcium Phosphate, dibasic	N/A	11.5	7.2
Calcium Carbonate	N/A	4	7.1
Food Color	0.1	0.1	0.1
Energy
Protein %kcal from	14.7	5.5	18.7
Carbohydrate %kcal from	40.7	79.8	66.3
Fat %kcal from	44.6	14.7	15.1
Kcal/g of food	4.7	3.7	3.7
